# Supplementary material for: The Saint-Leonard Urban Glaciotectonic Cave Harbors Rich and Diverse Planktonic and Sedimentary Microbial Communities
Source: Microorganisms. 2024 Aug 29;12(9):1791. doi: 10.3390/microorganisms12091791 (PMC11434022; doi:10.3390/microorganisms12091791)
Supplement: Supplementary file 1 [file microorganisms-12-01791-s001.zip]

Archive with 1 entries (1 files):
- microorganisms-3156725-supplementary.pdf
